# Supplementary material for: Disability Weight of Clonorchis sinensis Infection: Captured from Community Study and Model Simulation
Source: PLoS Negl Trop Dis. 2011 Dec 13;5(12):e1377. doi: 10.1371/journal.pntd.0001377 (PMC3236727; doi:10.1371/journal.pntd.0001377)
Supplement: File S1 — The WinBUGS codes of Monte Carlo simulations. (TXT) [file pntd.0001377.s001.txt]

Supporting Information
File S1. The WinBUGS codes of Monte Carlo simulations.

Note: There are eight groups of codes, corresponding to the eight groups of Monte Carlo simulations, i.e. total population, 
the male and female, the age group of 5-14, 15-29, 30-44, 45-59 and 60+.

20 000 iterations are carried out after 2 000 pre-iterations.
Uniform distribution is adopted.

1) k represents the kth sequelae included for analysis in this study.
    1=Diarrhea; 2=Pain in the right upper quadrant; 3=Gallstone; 4=Cholecystitis; 5=Cholangitis ;
    6=Cholecystectomy; 7=Hepatomegaly; 8=Cyst of liver; 9=Hypertrophy of gallbladder; 10=Polyp of gallbladder
2) fre represents the frequency of the kth sequelae through community investigation.
3) pre represents the predicted probability of the kth sequelae through model simulation.
4) kdw represents the disability weight of the kth sequelae.
5) mdw represents the multiplication of predicted probability and corresponding disability weight of the kth sequelae.
6) odw represents the overall disability weight attributable to C. sinensis infection.
7) N represents the total number of persons.
¡°fre¡±, ¡°kdw¡± and ¡°N¡± are inputted variables, while ¡°pre¡±, ¡°mdw¡± and ¡°odw¡± are outputted variables

model 1 for total population:
¡­¡­¡­¡­¡­¡­¡­¡­¡­¡­¡­¡­¡­¡­¡­¡­¡­¡­¡­¡­¡­¡­¡­¡­¡­¡­¡­¡­¡­¡­¡­¡­¡­¡­¡­¡­¡­¡­¡­¡­¡­¡­¡­¡­¡­¡­¡­¡­
Model {
for ( k in 1:10) {
fre[k]~dbin(pre[k],N)}

#Uniform prior
pre[1]~dunif(0,1)
pre[2]~dunif(0,1)
pre[3]~dunif(0,0.104)
pre[4]~dunif(0,0.104)
pre[5]~dunif(0,0.104)
pre[6]~dunif(0,0.104)
pre[7]~dunif(0,0.104)
pre[8]~dunif(0,0.104)
pre[9]~dunif(0,0.104)
pre[10]~dunif(0,0.104)

for (k in 1:10){
mdw[k]<-pre[k]*kdw[k]
}
odw<-sum(mdw[1:10])
}

list(fre=c(13,15,19,1,11,1,17,17,27,3),N=259, kdw=c(0.088,0.060,0.349,0.349,0.349,0.349,0.060,0.060,0.060,0.349))
¡­¡­¡­¡­¡­¡­¡­¡­¡­¡­¡­¡­¡­¡­¡­¡­¡­¡­¡­¡­¡­¡­¡­¡­¡­¡­¡­¡­¡­¡­¡­¡­¡­¡­¡­¡­¡­¡­¡­¡­¡­¡­¡­¡­¡­¡­¡­¡­

model 2 for the male:
¡­¡­¡­¡­¡­¡­¡­¡­¡­¡­¡­¡­¡­¡­¡­¡­¡­¡­¡­¡­¡­¡­¡­¡­¡­¡­¡­¡­¡­¡­¡­¡­¡­¡­¡­¡­¡­¡­¡­¡­¡­¡­¡­¡­¡­¡­¡­¡­
Model {
for ( k in 1:10) {
fre[k]~dbin(pre[k],N)}

#Uniform prior
pre[1]~dunif(0,1)
pre[2]~dunif(0,1)
pre[3]~dunif(0,0.140)
pre[4]~dunif(0,0.140)
pre[5]~dunif(0,0.140)
pre[6]~dunif(0,0.140)
pre[7]~dunif(0,0.140)
pre[8]~dunif(0,0.140)
pre[9]~dunif(0,0.140)
pre[10]~dunif(0,0.140)

for (k in 1:10){
mdw[k]<-pre[k]*kdw[k]
}
odw<-sum(mdw[1:10])
}

list(fre=c(8,10,11,0,11,1,17,14,20,2),N=143,kdw=c(0.088,0.060,0.349,0.349,0.349,0.349,0.060,0.060,0.060,0.349))
¡­¡­¡­¡­¡­¡­¡­¡­¡­¡­¡­¡­¡­¡­¡­¡­¡­¡­¡­¡­¡­¡­¡­¡­¡­¡­¡­¡­¡­¡­¡­¡­¡­¡­¡­¡­¡­¡­¡­¡­¡­¡­¡­¡­¡­¡­¡­¡­

model 3 for the female:
¡­¡­¡­¡­¡­¡­¡­¡­¡­¡­¡­¡­¡­¡­¡­¡­¡­¡­¡­¡­¡­¡­¡­¡­¡­¡­¡­¡­¡­¡­¡­¡­¡­¡­¡­¡­¡­¡­¡­¡­¡­¡­¡­¡­¡­¡­¡­¡­
Model {
for ( k in 1:10) {
fre[k]~dbin(pre[k],N)
}

#Uniform prior
pre[1]~dunif(0,1)
pre[2]~dunif(0,1)
pre[3]~dunif(0,0.069)
pre[4]~dunif(0,0.069)
pre[5]~dunif(0,0.069)
pre[6]~dunif(0,0.069)
pre[7]~dunif(0,0.069)
pre[8]~dunif(0,0.069)
pre[9]~dunif(0,0.069)
pre[10]~dunif(0,0.069)

for (k in 1:10){
mdw[k]<-pre[k]*kdw[k]
}
odw<-sum(mdw[1:10])
}

list(fre=c(5,5,8,1,0,0,0,3,7,1),N=116,kdw=c(0.088,0.060,0.349,0.349,0.349,0.349,0.060,0.060,0.060,0.349))
¡­¡­¡­¡­¡­¡­¡­¡­¡­¡­¡­¡­¡­¡­¡­¡­¡­¡­¡­¡­¡­¡­¡­¡­¡­¡­¡­¡­¡­¡­¡­¡­¡­¡­¡­¡­¡­¡­¡­¡­¡­¡­¡­¡­¡­¡­¡­¡­

model 4 for the age group of 5-14:
¡­¡­¡­¡­¡­¡­¡­¡­¡­¡­¡­¡­¡­¡­¡­¡­¡­¡­¡­¡­¡­¡­¡­¡­¡­¡­¡­¡­¡­¡­¡­¡­¡­¡­¡­¡­¡­¡­¡­¡­¡­¡­¡­¡­¡­¡­¡­¡­
Model {
for ( k in 1:10) {
fre[k]~dbin(pre[k],N)
}

#Uniform prior
pre[1]~dunif(0,1)
pre[2]~dunif(0,1)
pre[3]~dunif(0,0.0001)
pre[4]~dunif(0,0.0001)
pre[5]~dunif(0,0.0001)
pre[6]~dunif(0,0.0001)
pre[7]~dunif(0,0.0001)
pre[8]~dunif(0,0.0001)
pre[9]~dunif(0,0.0001)
pre[10]~dunif(0,0.0001)

for (k in 1:10){
mdw[k]<-pre[k]*kdw[k]
}
odw<-sum(mdw[1:10])
}

list(fre=c(2,1,0,0,0,0,0,0,0,0),N=16,kdw=c(0.094,0.060,0.349,0.349,0.349,0.349,0.060,0.060,0.060,0.349))
¡­¡­¡­¡­¡­¡­¡­¡­¡­¡­¡­¡­¡­¡­¡­¡­¡­¡­¡­¡­¡­¡­¡­¡­¡­¡­¡­¡­¡­¡­¡­¡­¡­¡­¡­¡­¡­¡­¡­¡­¡­¡­¡­¡­¡­¡­¡­¡­

model 5 for the age group of 15-29:
¡­¡­¡­¡­¡­¡­¡­¡­¡­¡­¡­¡­¡­¡­¡­¡­¡­¡­¡­¡­¡­¡­¡­¡­¡­¡­¡­¡­¡­¡­¡­¡­¡­¡­¡­¡­¡­¡­¡­¡­¡­¡­¡­¡­¡­¡­¡­¡­
Model {
for ( k in 1:10) {
fre[k]~dbin(pre[k],N)
}

#Uniform prior
pre[1]~dunif(0,1)
pre[2]~dunif(0,1)
pre[3]~dunif(0,0.038)
pre[4]~dunif(0,0.038)
pre[5]~dunif(0,0.038)
pre[6]~dunif(0,0.038)
pre[7]~dunif(0,0.038)
pre[8]~dunif(0,0.038)
pre[9]~dunif(0,0.038)
pre[10]~dunif(0,0.038)

for (k in 1:10){
mdw[k]<-pre[k]*kdw[k]
}
odw<-sum(mdw[1:10])
}

list(fre=c(2,1,1,0,1,0,0,0,0,1),N=26,kdw=c(0.086,0.060,0.349,0.349,0.349,0.349,0.060,0.060,0.060,0.349))
¡­¡­¡­¡­¡­¡­¡­¡­¡­¡­¡­¡­¡­¡­¡­¡­¡­¡­¡­¡­¡­¡­¡­¡­¡­¡­¡­¡­¡­¡­¡­¡­¡­¡­¡­¡­¡­¡­¡­¡­¡­¡­¡­¡­¡­¡­¡­¡­

model 6 for the age group of 30-44:
¡­¡­¡­¡­¡­¡­¡­¡­¡­¡­¡­¡­¡­¡­¡­¡­¡­¡­¡­¡­¡­¡­¡­¡­¡­¡­¡­¡­¡­¡­¡­¡­¡­¡­¡­¡­¡­¡­¡­¡­¡­¡­¡­¡­¡­¡­¡­¡­
Model {
for ( k in 1:10) {
fre[k]~dbin(pre[k],N)
}

#Uniform prior
pre[1]~dunif(0,1)
pre[2]~dunif(0,1)
pre[3]~dunif(0,0.074)
pre[4]~dunif(0,0.074)
pre[5]~dunif(0,0.074)
pre[6]~dunif(0,0.074)
pre[7]~dunif(0,0.074)
pre[8]~dunif(0,0.074)
pre[9]~dunif(0,0.074)
pre[10]~dunif(0,0.074)

for (k in 1:10){
mdw[k]<-pre[k]*kdw[k]
}
odw<-sum(mdw[1:10])
}

list(fre=c(4,4,2,0,4,0,5,5,1,2),N=68,kdw=c(0.086,0.060,0.349,0.349,0.349,0.349,0.060,0.060,0.060,0.349))
¡­¡­¡­¡­¡­¡­¡­¡­¡­¡­¡­¡­¡­¡­¡­¡­¡­¡­¡­¡­¡­¡­¡­¡­¡­¡­¡­¡­¡­¡­¡­¡­¡­¡­¡­¡­¡­¡­¡­¡­¡­¡­¡­¡­¡­¡­¡­¡­

model 7 for the age group of 45-59:
¡­¡­¡­¡­¡­¡­¡­¡­¡­¡­¡­¡­¡­¡­¡­¡­¡­¡­¡­¡­¡­¡­¡­¡­¡­¡­¡­¡­¡­¡­¡­¡­¡­¡­¡­¡­¡­¡­¡­¡­¡­¡­¡­¡­¡­¡­¡­¡­
Model {
for ( k in 1:10) {
fre[k]~dbin(pre[k],N)
}

#Uniform prior
pre[1]~dunif(0,1)
pre[2]~dunif(0,1)
pre[3]~dunif(0,0.131)
pre[4]~dunif(0,0.131)
pre[5]~dunif(0,0.131)
pre[6]~dunif(0,0.131)
pre[7]~dunif(0,0.131)
pre[8]~dunif(0,0.131)
pre[9]~dunif(0,0.131)
pre[10]~dunif(0,0.131)

for (k in 1:10){
mdw[k]<-pre[k]*kdw[k]
}
odw<-sum(mdw[1:10])
}

list(fre=c(3,4,10,1,5,1,7,8,13,0),N=99,kdw=c(0.086,0.060,0.349,0.349,0.349,0.349,0.060,0.060,0.060,0.349))
¡­¡­¡­¡­¡­¡­¡­¡­¡­¡­¡­¡­¡­¡­¡­¡­¡­¡­¡­¡­¡­¡­¡­¡­¡­¡­¡­¡­¡­¡­¡­¡­¡­¡­¡­¡­¡­¡­¡­¡­¡­¡­¡­¡­¡­¡­¡­¡­

model 8 for the age group of 60+:
¡­¡­¡­¡­¡­¡­¡­¡­¡­¡­¡­¡­¡­¡­¡­¡­¡­¡­¡­¡­¡­¡­¡­¡­¡­¡­¡­¡­¡­¡­¡­¡­¡­¡­¡­¡­¡­¡­¡­¡­¡­¡­¡­¡­¡­¡­¡­¡­
Model {
for ( k in 1:10) {
fre[k]~dbin(pre[k],N)
}

#Uniform prior
pre[1]~dunif(0,1)
pre[2]~dunif(0,1)
pre[3]~dunif(0,0.260)
pre[4]~dunif(0,0.260)
pre[5]~dunif(0,0.260)
pre[6]~dunif(0,0.260)
pre[7]~dunif(0,0.260)
pre[8]~dunif(0,0.260)
pre[9]~dunif(0,0.260)
pre[10]~dunif(0,0.260)

for (k in 1:10){
mdw[k]<-pre[k]*kdw[k]
}
odw<-sum(mdw[1:10])
}

list(fre=c(2,5,6,0,1,0,5,4,13,0),N=50,kdw=c(0.088,0.060,0.349,0.349,0.349,0.349,0.060,0.060,0.060,0.349))
¡­¡­¡­¡­¡­¡­¡­¡­¡­¡­¡­¡­¡­¡­¡­¡­¡­¡­¡­¡­¡­¡­¡­¡­¡­¡­¡­¡­¡­¡­¡­¡­¡­¡­¡­¡­¡­¡­¡­¡­¡­¡­¡­¡­¡­¡­¡­¡­
